# Supplementary material for: Retinal Microvascular and Orbital Structural Alterations in Thyroid Eye Disease
Source: J Clin Med. 2026 Jan 1;15(1):323. doi: 10.3390/jcm15010323 (PMC12786960; doi:10.3390/jcm15010323)
Supplement: Supplementary file 1 [file jcm-15-00323-s001.zip]

Archive with 1 entries (1 files):
- jcm-3997973-supplementary.pdf
